# Supplementary material for: The oxygen sensor prolyl hydroxylase domain 2 regulates the in vivo suppressive capacity of regulatory T cells
Source: eLife. 2022 Feb 22;11:e70555. doi: 10.7554/eLife.70555 (PMC8896828; doi:10.7554/eLife.70555)
Supplement: Figure 7—figure supplement 1—source data 1. [file elife-70555-fig7-figsupp1-data1.xlsx]

## Sheet: Figure 7-figure supplement 1
	Code
GEO Submission	GSE184581
